# Supplementary material for: An mRNA Vaccine for Herpes Zoster and Its Efficacy Evaluation in Naïve/Primed Murine Models
Source: Vaccines (Basel). 2025 Mar 19;13(3):327. doi: 10.3390/vaccines13030327 (PMC11946168; doi:10.3390/vaccines13030327)
Supplement: Supplementary file 1 [file vaccines-13-00327-s001.zip]

Archive with 1 entries (1 files):
- vaccines-3491545-supplementary.pdf
